# Supplementary material for: Naphthazarin Derivatives in the Light of Intra- and Intermolecular Forces
Source: Molecules. 2021 Sep 17;26(18):5642. doi: 10.3390/molecules26185642 (PMC8468954; doi:10.3390/molecules26185642)
Supplement: Supplementary file 1 [file molecules-26-05642-s001.zip]

Archive with 1 entries (1 files):
- molecules-1317190-supplementary.pdf
